# Supplementary material for: Bisphenol A (BPA) Directly Activates the G Protein-Coupled Estrogen Receptor 1 and Triggers the Metabolic Disruption in the Gonadal Tissue of Apostichopus japonicus
Source: Biology (Basel). 2023 May 31;12(6):798. doi: 10.3390/biology12060798 (PMC10295501; doi:10.3390/biology12060798)
Supplement: Supplementary file 1 [file biology-12-00798-s001.zip]

Archive with 2 entries (2 files):
- Figures S2-S17 - Original lmages for Blots.pdf
- Tables S1-S3 & Figure S1.pdf
